# Supplementary material for: ﻿A new reef-dwelling coral, Pavona giannii sp. nov. (Scleractinia, Agariciidae), with an overview of the skeletal morphology of the type specimens of the genus Pavona
Source: Zookeys. 2025 Nov 19;1260:123–47. doi: 10.3897/zookeys.1260.167263 (PMC12658429; doi:10.3897/zookeys.1260.167263)
Supplement: XML Treatment for Pavona giannii [file zookeys.1260.167263-treatment1.xml]

<!DOCTYPE tp:taxon-treatment
  PUBLIC "-//TaxonX//DTD Taxonomic Treatment Publishing DTD v0 20100105//EN" "tax-treatment-NSO.dtd">
<tp:taxon-treatment xmlns:tp="http://www.plazi.org/taxpub"><tp:treatment-meta><kwd-group><label>Taxon classification</label><kwd>
              <named-content content-type="kingdom">Animalia</named-content>
            </kwd><kwd>
              <named-content content-type="order">Scleractinia</named-content>
            </kwd><kwd>
              <named-content content-type="family">Agariciidae</named-content>
            </kwd></kwd-group><mixed-citation publication-type="journal"><person-group><name><surname>Benzoni</surname><given-names>Francesca</given-names></name></person-group><article-title>﻿A new reef-dwelling coral, <italic><tp:taxon-name><tp:taxon-name-part taxon-name-part-type="genus" reg="Pavona">Pavona</tp:taxon-name-part> <tp:taxon-name-part taxon-name-part-type="species" reg="giannii">giannii</tp:taxon-name-part></tp:taxon-name></italic> sp. nov. (<tp:taxon-name><tp:taxon-name-part taxon-name-part-type="order">Scleractinia</tp:taxon-name-part></tp:taxon-name>, <tp:taxon-name><tp:taxon-name-part taxon-name-part-type="family">Agariciidae</tp:taxon-name-part></tp:taxon-name>), with an overview of the skeletal morphology of the type specimens of the genus <italic><tp:taxon-name><tp:taxon-name-part taxon-name-part-type="genus" reg="Pavona">Pavona</tp:taxon-name-part></tp:taxon-name></italic></article-title><source>Zookeys</source><day>19</day><month>11</month><year>2025</year><volume>1260</volume><fpage>123</fpage><lpage>147</lpage><pub-id pub-id-type="doi">10.3897/zookeys.1260.167263</pub-id></mixed-citation></tp:treatment-meta><tp:nomenclature><label>﻿</label><tp:taxon-name><object-id xmlns:xlink="http://www.w3.org/1999/xlink" content-type="arpha" xlink:type="simple">C10E3199-82B0-59A0-B3FF-1BEB51595C49</object-id>
            <tp:taxon-name-part taxon-name-part-type="genus" reg="Pavona">Pavona</tp:taxon-name-part>
            <tp:taxon-name-part taxon-name-part-type="species" reg="giannii">giannii</tp:taxon-name-part>
            <object-id xmlns:xlink="http://www.w3.org/1999/xlink" content-type="zoobank" xlink:type="simple">https://zoobank.org/8396733D-1C70-4F02-BD5C-655C050C3C98</object-id>
          </tp:taxon-name><tp:taxon-status xmlns:xlink="http://www.w3.org/1999/xlink" xlink:type="simple">sp. nov.</tp:taxon-status><xref ref-type="fig" rid="F2">Figs 2</xref><xref ref-type="fig" rid="F3">, 3</xref><xref ref-type="fig" rid="F4">, </xref><xref ref-type="fig" rid="F5">, 5</xref><xref ref-type="fig" rid="F6">, 6</xref><xref ref-type="fig" rid="F7">, 7</xref></tp:nomenclature><tp:treatment-sec sec-type="type locality" id="SECID0EQNAE"><title>Type locality.</title><p><bold>Yemen</bold>: Shabwa Province, Bir Ali, Hyllanyia Island, <named-content xmlns:xlink="http://www.w3.org/1999/xlink" content-type="dwc:verbatimCoordinates" xlink:type="simple"><named-content content-type="geo-json" specific-use="{&#34;type&#34;:&#34;Point&#34;,&#34;coordinates&#34;:[48.318950,13.986383]}" id="NCID0E2NAE" xlink:type="simple">13°59.183'N, 48°19.137'E</named-content></named-content>; depth 5 m; 11 November 2008, F. Benzoni leg.</p></tp:treatment-sec><tp:treatment-sec sec-type="type material" id="SECID0EAOAE"><title>Type material.</title><p><bold><italic>Holotype</italic></bold> • 1 colony fragment (10.5 x 5.1 cm, Fig. <xref ref-type="fig" rid="F2">2</xref>); Original label: “Bir Ali, Hyllanyia Island, Yemen; <named-content xmlns:xlink="http://www.w3.org/1999/xlink" content-type="dwc:verbatimCoordinates" xlink:type="simple"><named-content content-type="geo-json" specific-use="{&#34;type&#34;:&#34;Point&#34;,&#34;coordinates&#34;:[48.318950,13.986383]}" id="NCID0ESOAE" xlink:type="simple">13°59.183'N, 48°19.137'E</named-content></named-content>; 11 Nov. 2008; F. Benzoni leg.; <abbrev xmlns:xlink="http://www.w3.org/1999/xlink" content-type="institution" xlink:title="University of Milano-Bicocca" id="ABBRID0EXOAE" xlink:type="simple">UNIMIB</abbrev>-Creocean-Total Yemen Coral Biodiversity exped.; collection code BA034; <named-content xmlns:xlink="http://www.w3.org/1999/xlink" content-type="dwc:institutional_code" xlink:title="Muséum national d'Histoire naturelle" xlink:href="http://grbio.org/institution/museum-national-dhistoire-naturelle-2" xlink:type="simple">MNHN</named-content>-IK-2012-14233”.</p><fig id="F2" position="float" orientation="portrait"><object-id xmlns:xlink="http://www.w3.org/1999/xlink" content-type="doi" xlink:type="simple">10.3897/zookeys.1260.167263.figure2</object-id><object-id xmlns:xlink="http://www.w3.org/1999/xlink" content-type="arpha" xlink:type="simple">C9514B3F-FA45-5B76-8E44-6133A712A0C3</object-id><label>Figure 2.</label><caption><p>Holotype of <italic><tp:taxon-name><tp:taxon-name-part taxon-name-part-type="genus" reg="Pavona">Pavona</tp:taxon-name-part> <tp:taxon-name-part taxon-name-part-type="species" reg="giannii">giannii</tp:taxon-name-part></tp:taxon-name></italic> sp. nov. <named-content xmlns:xlink="http://www.w3.org/1999/xlink" content-type="dwc:institutional_code" xlink:title="Muséum national d'Histoire naturelle" xlink:href="http://grbio.org/institution/museum-national-dhistoire-naturelle-2" xlink:type="simple">MNHN</named-content>-IK-2012-14233 <bold>A.</bold> the whole colony in situ at Hyllanyia Island, Bir Ali, Yemen, prior to sampling and <bold>B.</bold> corallum of the sampled fragment. <bold>C.</bold> Top view of the corallum showing corallite arrangement and the position of some of the corallite series boundaries (dashed pink lines) marked by the presence of parallel radial elements running over and across them, and <bold>D.</bold> side view showing its even surface given by equally high and flat top margins of S1 and S2 septa, and the deep-seated fossae. Scale bars: 1 cm (<bold>B</bold>); 5 mm (<bold>C, D</bold>).</p></caption><graphic xmlns:xlink="http://www.w3.org/1999/xlink" xlink:href="zookeys-1260-123_article-167263__-g002.jpg" position="float" orientation="portrait" xlink:type="simple" id="oo_1469534.jpg"><uri content-type="original_file" xlink:type="simple">https://binary.pensoft.net/fig/1469534</uri></graphic></fig></tp:treatment-sec><tp:treatment-sec sec-type="material" id="SECID0ECQAE"><title>Other material.</title><p><bold>Djibouti</bold> • 1 colony fragment (Fig. <xref ref-type="fig" rid="F7">7C</xref>, part of the colony in situ); Maskali Island; <named-content xmlns:xlink="http://www.w3.org/1999/xlink" content-type="dwc:verbatimCoordinates" xlink:type="simple"><named-content content-type="geo-json" specific-use="{&#34;type&#34;:&#34;Point&#34;,&#34;coordinates&#34;:[43.154000,11.706333]}" id="NCID0EVQAE" xlink:type="simple">11°42.38'N, 43°9.24'E</named-content></named-content>; 29 Feb. 2020; F. Benzoni leg.; Dolphin Cruise exped.; <abbrev xmlns:xlink="http://www.w3.org/1999/xlink" content-type="institution" xlink:title="King Abdullah University of Science and Technology" id="ABBRID0E1QAE" xlink:type="simple">KAUST</abbrev> DJ403. <bold>Yemen</bold> • 1 colony fragment (Figs <xref ref-type="fig" rid="F3">3A, H</xref>, <xref ref-type="fig" rid="F5">5A, D, F, H–L</xref>); Aden, Ras Antouk; <named-content xmlns:xlink="http://www.w3.org/1999/xlink" content-type="dwc:verbatimCoordinates" xlink:type="simple"><named-content content-type="geo-json" specific-use="{&#34;type&#34;:&#34;Point&#34;,&#34;coordinates&#34;:[45.027650,12.751417]}" id="NCID0EMRAE" xlink:type="simple">12°45.085'N, 45°1.659'E</named-content></named-content>; 8 Mar. 2009; F. Benzoni and M. Pichon leg.; <abbrev xmlns:xlink="http://www.w3.org/1999/xlink" content-type="institution" xlink:title="University of Milano-Bicocca" id="ABBRID0ERRAE" xlink:type="simple">UNIMIB</abbrev>-Creocean-Total Yemen Coral Biodiversity exped.; <abbrev xmlns:xlink="http://www.w3.org/1999/xlink" content-type="institution" xlink:title="University of Milano-Bicocca" id="ABBRID0EWRAE" xlink:type="simple">UNIMIB</abbrev> AD016 • 1 colony fragment (Fig. <xref ref-type="fig" rid="F6">6A</xref>, whole colony in situ); Balhaf; <named-content xmlns:xlink="http://www.w3.org/1999/xlink" content-type="dwc:verbatimCoordinates" xlink:type="simple"><named-content content-type="geo-json" specific-use="{&#34;type&#34;:&#34;Point&#34;,&#34;coordinates&#34;:[48.192483,13.973367]}" id="NCID0EGSAE" xlink:type="simple">13°58.402'N, 48°11.549'E</named-content></named-content>; 22 Mar. 2014; F. Benzoni leg.; Creocean-Total Balhaf LNG Plant monitoring program exped.; <abbrev xmlns:xlink="http://www.w3.org/1999/xlink" content-type="institution" xlink:title="University of Milano-Bicocca" id="ABBRID0ELSAE" xlink:type="simple">UNIMIB</abbrev> BAL252 • 1 colony fragment (Fig. <xref ref-type="fig" rid="F5">5B, C, E, G</xref>); Balhaf; <named-content xmlns:xlink="http://www.w3.org/1999/xlink" content-type="dwc:verbatimCoordinates" xlink:type="simple"><named-content content-type="geo-json" specific-use="{&#34;type&#34;:&#34;Point&#34;,&#34;coordinates&#34;:[48.175533,13.973550]}" id="NCID0EXSAE" xlink:type="simple">13°58.413'N, 48°10.532'E</named-content></named-content>; 24 Mar. 2014; F. Benzoni leg.; Creocean-Total Balhaf LNG Plant monitoring program exped.; <abbrev xmlns:xlink="http://www.w3.org/1999/xlink" content-type="institution" xlink:title="University of Milano-Bicocca" id="ABBRID0E3SAE" xlink:type="simple">UNIMIB</abbrev> BAL253 • 1 colony fragment; Bir Ali; <named-content xmlns:xlink="http://www.w3.org/1999/xlink" content-type="dwc:verbatimCoordinates" xlink:type="simple"><named-content content-type="geo-json" specific-use="{&#34;type&#34;:&#34;Point&#34;,&#34;coordinates&#34;:[48.256200,13.985267]}" id="NCID0EETAE" xlink:type="simple">13°59.116'N, 48°15.372'E</named-content></named-content>; 16 Nov. 2008; F. Benzoni leg.; <abbrev xmlns:xlink="http://www.w3.org/1999/xlink" content-type="institution" xlink:title="University of Milano-Bicocca" id="ABBRID0EJTAE" xlink:type="simple">UNIMIB</abbrev>-Creocean-Total Yemen Coral Biodiversity exped.; <abbrev xmlns:xlink="http://www.w3.org/1999/xlink" content-type="institution" xlink:title="University of Milano-Bicocca" id="ABBRID0EOTAE" xlink:type="simple">UNIMIB</abbrev> BA010 • 1 colony fragment; Bir Ali; <named-content xmlns:xlink="http://www.w3.org/1999/xlink" content-type="dwc:verbatimCoordinates" xlink:type="simple"><named-content content-type="geo-json" specific-use="{&#34;type&#34;:&#34;Point&#34;,&#34;coordinates&#34;:[48.233633,13.984900]}" id="NCID0EWTAE" xlink:type="simple">13°59.094'N, 48°14.018'E</named-content></named-content>; 16 Nov. 2008; F. Benzoni leg.; <abbrev xmlns:xlink="http://www.w3.org/1999/xlink" content-type="institution" xlink:title="University of Milano-Bicocca" id="ABBRID0E2TAE" xlink:type="simple">UNIMIB</abbrev>-Creocean-Total Yemen Coral Biodiversity exped.; <abbrev xmlns:xlink="http://www.w3.org/1999/xlink" content-type="institution" xlink:title="University of Milano-Bicocca" id="ABBRID0EAUAE" xlink:type="simple">UNIMIB</abbrev> BA017 • 2 colony fragments (Fig. <xref ref-type="fig" rid="F3">3C</xref>); Bir Ali; <named-content xmlns:xlink="http://www.w3.org/1999/xlink" content-type="dwc:verbatimCoordinates" xlink:type="simple"><named-content content-type="geo-json" specific-use="{&#34;type&#34;:&#34;Point&#34;,&#34;coordinates&#34;:[48.261533,13.986333]}" id="NCID0EMUAE" xlink:type="simple">13°59.180'N, 48°15.692'E</named-content></named-content>; 19 Nov. 2008; F. Benzoni leg.; <abbrev xmlns:xlink="http://www.w3.org/1999/xlink" content-type="institution" xlink:title="University of Milano-Bicocca" id="ABBRID0ERUAE" xlink:type="simple">UNIMIB</abbrev>-Creocean-Total Yemen Coral Biodiversity exped.; <abbrev xmlns:xlink="http://www.w3.org/1999/xlink" content-type="institution" xlink:title="University of Milano-Bicocca" id="ABBRID0EWUAE" xlink:type="simple">UNIMIB</abbrev> BA066 • 2 colony fragments (Fig. <xref ref-type="fig" rid="F6">6G</xref>, colony in situ); Burum; <named-content xmlns:xlink="http://www.w3.org/1999/xlink" content-type="dwc:verbatimCoordinates" xlink:type="simple"><named-content content-type="geo-json" specific-use="{&#34;type&#34;:&#34;Point&#34;,&#34;coordinates&#34;:[48.994017,14.321100]}" id="NCID0EGVAE" xlink:type="simple">14°19.266'N, 48°59.641'E</named-content></named-content>; 18 Mar. 2009; F. Benzoni and M. Pichon leg.; <abbrev xmlns:xlink="http://www.w3.org/1999/xlink" content-type="institution" xlink:title="University of Milano-Bicocca" id="ABBRID0ELVAE" xlink:type="simple">UNIMIB</abbrev>-Creocean-Total Yemen Coral Biodiversity exped.; <abbrev xmlns:xlink="http://www.w3.org/1999/xlink" content-type="institution" xlink:title="University of Milano-Bicocca" id="ABBRID0EQVAE" xlink:type="simple">UNIMIB</abbrev> BU049 • 2 colony fragments; Al Mukallah; <named-content xmlns:xlink="http://www.w3.org/1999/xlink" content-type="dwc:verbatimCoordinates" xlink:type="simple"><named-content content-type="geo-json" specific-use="{&#34;type&#34;:&#34;Point&#34;,&#34;coordinates&#34;:[49.154233,14.515383]}" id="NCID0EYVAE" xlink:type="simple">14°30.923'N, 49°9.254'E</named-content></named-content>; 17 Mar. 2007; F. Benzoni and M. Pichon leg.; <abbrev xmlns:xlink="http://www.w3.org/1999/xlink" content-type="institution" xlink:title="University of Milano-Bicocca" id="ABBRID0E4VAE" xlink:type="simple">UNIMIB</abbrev>-Creocean-Total Yemen Coral Biodiversity exped.; <abbrev xmlns:xlink="http://www.w3.org/1999/xlink" content-type="institution" xlink:title="University of Milano-Bicocca" id="ABBRID0ECWAE" xlink:type="simple">UNIMIB</abbrev> MU085 • 1 colony (Fig. <xref ref-type="fig" rid="F3">3B</xref>); Al Mukallah; <named-content xmlns:xlink="http://www.w3.org/1999/xlink" content-type="dwc:verbatimCoordinates" xlink:type="simple"><named-content content-type="geo-json" specific-use="{&#34;type&#34;:&#34;Point&#34;,&#34;coordinates&#34;:[49.156000,14.511600]}" id="NCID0EOWAE" xlink:type="simple">14°30.696'N, 49°9.360'E</named-content></named-content>; 18 Mar. 2007; F. Benzoni and M. Pichon leg.; <abbrev xmlns:xlink="http://www.w3.org/1999/xlink" content-type="institution" xlink:title="University of Milano-Bicocca" id="ABBRID0ETWAE" xlink:type="simple">UNIMIB</abbrev>-Creocean-Total Yemen Coral Biodiversity exped.; <abbrev xmlns:xlink="http://www.w3.org/1999/xlink" content-type="institution" xlink:title="University of Milano-Bicocca" id="ABBRID0EYWAE" xlink:type="simple">UNIMIB</abbrev> MU128 • 1 colony fragment (Figs <xref ref-type="fig" rid="F3">3D</xref>, <xref ref-type="fig" rid="F6">6C</xref>, colony in situ); Socotra Island, Hawlaf; <named-content xmlns:xlink="http://www.w3.org/1999/xlink" content-type="dwc:verbatimCoordinates" xlink:type="simple"><named-content content-type="geo-json" specific-use="{&#34;type&#34;:&#34;Point&#34;,&#34;coordinates&#34;:[54.074950,12.677700]}" id="NCID0EMXAE" xlink:type="simple">12°40.662'N, 54°4.497'E</named-content></named-content>; 14 Mar. 2010; F. Benzoni and M. Pichon leg.; <abbrev xmlns:xlink="http://www.w3.org/1999/xlink" content-type="institution" xlink:title="University of Milano-Bicocca" id="ABBRID0ERXAE" xlink:type="simple">UNIMIB</abbrev>-Creocean-Total Yemen Coral Biodiversity exped.; <abbrev xmlns:xlink="http://www.w3.org/1999/xlink" content-type="institution" xlink:title="University of Milano-Bicocca" id="ABBRID0EWXAE" xlink:type="simple">UNIMIB</abbrev> SO078. <bold>Oman</bold> • 1 colony fragment (10 x 8 cm); Dhalkut; <named-content xmlns:xlink="http://www.w3.org/1999/xlink" content-type="dwc:verbatimCoordinates" xlink:type="simple"><named-content content-type="geo-json" specific-use="{&#34;type&#34;:&#34;Point&#34;,&#34;coordinates&#34;:[53.195817,16.687250]}" id="NCID0EAYAE" xlink:type="simple">16°41.235'N, 53°11.749'E</named-content></named-content>; depth 9.4 m; 4 Dec. 2022; F. Benzoni leg.; Oman Bioblitz exped.; collection code OM0895; <named-content xmlns:xlink="http://www.w3.org/1999/xlink" content-type="dwc:institutional_code" xlink:title="Florida Museum of Natural History" xlink:href="http://grbio.org/institution/florida-museum-natural-history-zoology-paleontology-paleobotany" xlink:type="simple">UF</named-content> 17903 • 2 colony fragments (Fig. <xref ref-type="fig" rid="F6">6B</xref>, colony in situ); Mirbat, Eagles Bay; <named-content xmlns:xlink="http://www.w3.org/1999/xlink" content-type="dwc:verbatimCoordinates" xlink:type="simple"><named-content content-type="geo-json" specific-use="{&#34;type&#34;:&#34;Point&#34;,&#34;coordinates&#34;:[54.796650,16.939617]}" id="NCID0EVYAE" xlink:type="simple">16°56.377'N, 054°47.799'E</named-content></named-content>; depth 5.4 m; 9 Jan. 2022; F. Benzoni leg.; Oman Bioblitz exped.; collection code OM0096; <named-content xmlns:xlink="http://www.w3.org/1999/xlink" content-type="dwc:institutional_code" xlink:title="Florida Museum of Natural History" xlink:href="http://grbio.org/institution/florida-museum-natural-history-zoology-paleontology-paleobotany" xlink:type="simple">UF</named-content> 17957 • 1 colony fragment (Fig. <xref ref-type="fig" rid="F3">3F</xref>); Mirbat, Qinqari Bay; <named-content xmlns:xlink="http://www.w3.org/1999/xlink" content-type="dwc:verbatimCoordinates" xlink:type="simple"><named-content content-type="geo-json" specific-use="{&#34;type&#34;:&#34;Point&#34;,&#34;coordinates&#34;:[55.020667,17.009350]}" id="NCID0EGZAE" xlink:type="simple">17°0.561'N, 55°1.240'E</named-content></named-content>; depth 6 m; 12 Jan. 2022; F. Benzoni leg.; Oman Bioblitz exped.; collection code OM0226; <named-content xmlns:xlink="http://www.w3.org/1999/xlink" content-type="dwc:institutional_code" xlink:title="Florida Museum of Natural History" xlink:href="http://grbio.org/institution/florida-museum-natural-history-zoology-paleontology-paleobotany" xlink:type="simple">UF</named-content> 18088 • 1 colony fragment (Fig. <xref ref-type="fig" rid="F3">3G</xref>); Muscat, Jazirat Al Fahl; <named-content xmlns:xlink="http://www.w3.org/1999/xlink" content-type="dwc:verbatimCoordinates" xlink:type="simple"><named-content content-type="geo-json" specific-use="{&#34;type&#34;:&#34;Point&#34;,&#34;coordinates&#34;:[58.500183,23.682550]}" id="NCID0EXZAE" xlink:type="simple">23°40.953'N, 58°30.011'E</named-content></named-content>; depth 5.9 m; 1 Feb. 2022; F. Benzoni leg.; Oman Bioblitz exped.; collection code OM0722; <named-content xmlns:xlink="http://www.w3.org/1999/xlink" content-type="dwc:institutional_code" xlink:title="Florida Museum of Natural History" xlink:href="http://grbio.org/institution/florida-museum-natural-history-zoology-paleontology-paleobotany" xlink:type="simple">UF</named-content> 18089 • 1 colony fragment; Mirbat, Marriott Wreck; <named-content xmlns:xlink="http://www.w3.org/1999/xlink" content-type="dwc:verbatimCoordinates" xlink:type="simple"><named-content content-type="geo-json" specific-use="{&#34;type&#34;:&#34;Point&#34;,&#34;coordinates&#34;:[54.728100,16.948883]}" id="NCID0EE1AE" xlink:type="simple">16°56.933'N, 054°43.686'E</named-content></named-content>; depth 10.4 m; 7 Jan. 2022; F. Benzoni leg.; Oman Bioblitz exped.; collection code OM0017; <named-content xmlns:xlink="http://www.w3.org/1999/xlink" content-type="dwc:institutional_code" xlink:title="Florida Museum of Natural History" xlink:href="http://grbio.org/institution/florida-museum-natural-history-zoology-paleontology-paleobotany" xlink:type="simple">UF</named-content> 18090. <bold>Mayotte</bold> • 3 colony fragments (Figs <xref ref-type="fig" rid="F3">3E</xref>, <xref ref-type="fig" rid="F5">5E</xref>, part of the colony in situ); Îlot Mtsamboro; <named-content xmlns:xlink="http://www.w3.org/1999/xlink" content-type="dwc:verbatimCoordinates" xlink:type="simple"><named-content content-type="geo-json" specific-use="{&#34;type&#34;:&#34;Point&#34;,&#34;coordinates&#34;:[45.019000,-12.633850]}" id="NCID0E61AE" xlink:type="simple">12°38.031'S, 45°1.140'E</named-content></named-content>; 1 Jun. 2010; F. Benzoni leg.; Tara Oceans exped.; <abbrev xmlns:xlink="http://www.w3.org/1999/xlink" content-type="institution" xlink:title="University of Milano-Bicocca" id="ABBRID0EE2AE" xlink:type="simple">UNIMIB</abbrev> MY069. <bold>Seychelles</bold> • 1 colony fragment; Mahé Island, Horse Shoe Reef; 24 Feb. 2019; F. Benzoni and R. Arrigoni leg.; University of Seychelles Outer Islands coral collection facility exped.; <abbrev xmlns:xlink="http://www.w3.org/1999/xlink" content-type="institution" xlink:title="University of the Seychelles" id="ABBRID0EL2AE" xlink:type="simple">UNISEY</abbrev> SY079 • 1 colony fragment; same data as for preceding; <abbrev xmlns:xlink="http://www.w3.org/1999/xlink" content-type="institution" xlink:title="University of the Seychelles" id="ABBRID0EQ2AE" xlink:type="simple">UNISEY</abbrev> SY080 • 1 colony; Mahé Island, Le Cap; 12 Jan. 1966; B.R. Rosen leg.; <named-content xmlns:xlink="http://www.w3.org/1999/xlink" content-type="dwc:institutional_code" xlink:title="Natural History Museum" xlink:href="http://grbio.org/institution/natural-history-museum-london" xlink:type="simple">NHMUK</named-content> 1981.3.5.425 • 1 colony; Mahé Island, Baie Ternay; 28 Dec. 1965; B.R. Rosen leg.; <named-content xmlns:xlink="http://www.w3.org/1999/xlink" content-type="dwc:institutional_code" xlink:title="Natural History Museum" xlink:href="http://grbio.org/institution/natural-history-museum-london" xlink:type="simple">NHMUK</named-content> 1981.3.5.426 • 1 colony (Fig. <xref ref-type="fig" rid="F4">4A, B</xref>); Mahé Island, North East Point; 22 Dec. 1965; B.R. Rosen leg.; <named-content xmlns:xlink="http://www.w3.org/1999/xlink" content-type="dwc:institutional_code" xlink:title="Natural History Museum" xlink:href="http://grbio.org/institution/natural-history-museum-london" xlink:type="simple">NHMUK</named-content> 1981.3.5.427. <bold>Sri Lanka</bold> • 1 colony (Fig. <xref ref-type="fig" rid="F4">4C, D</xref>); Galle; W.C. Ondaatje leg.; <named-content xmlns:xlink="http://www.w3.org/1999/xlink" content-type="dwc:institutional_code" xlink:title="Natural History Museum" xlink:href="http://grbio.org/institution/natural-history-museum-london" xlink:type="simple">NHMUK</named-content> 1883.3.24.4 • 1 colony; W.C. Ondaatje leg.; <named-content xmlns:xlink="http://www.w3.org/1999/xlink" content-type="dwc:institutional_code" xlink:title="Natural History Museum" xlink:href="http://grbio.org/institution/natural-history-museum-london" xlink:type="simple">NHMUK</named-content> 1883.5.23.8. <bold>Malaysia</bold> • 1 colony (Fig. <xref ref-type="fig" rid="F4">4E, F</xref>); Pulau Songsong, West Coast, Peninsular Malaysia; C. Betterton leg.; <named-content xmlns:xlink="http://www.w3.org/1999/xlink" content-type="dwc:institutional_code" xlink:title="Natural History Museum" xlink:href="http://grbio.org/institution/natural-history-museum-london" xlink:type="simple">NHMUK</named-content> 1979.9.24.66.</p><fig id="F3" position="float" orientation="portrait"><object-id xmlns:xlink="http://www.w3.org/1999/xlink" content-type="doi" xlink:type="simple">10.3897/zookeys.1260.167263.figure3</object-id><object-id xmlns:xlink="http://www.w3.org/1999/xlink" content-type="arpha" xlink:type="simple">62567332-E021-5B88-B77D-00330250A119</object-id><label>Figure 3.</label><caption><p>Top views of the coralla showing corallite arrangement in the <italic><tp:taxon-name><tp:taxon-name-part taxon-name-part-type="genus" reg="Pavona">Pavona</tp:taxon-name-part> <tp:taxon-name-part taxon-name-part-type="species" reg="giannii">giannii</tp:taxon-name-part></tp:taxon-name></italic> sp. nov. specimens collected for this study: <bold>A.</bold><abbrev xmlns:xlink="http://www.w3.org/1999/xlink" content-type="institution" xlink:title="University of Milano-Bicocca" id="ABBRID0E14AE" xlink:type="simple">UNIMIB</abbrev> AD016, from Aden, Yemen; <bold>B.</bold><abbrev xmlns:xlink="http://www.w3.org/1999/xlink" content-type="institution" xlink:title="University of Milano-Bicocca" id="ABBRID0E64AE" xlink:type="simple">UNIMIB</abbrev> MU128, from Al Mukallah, Yemen; <bold>C.</bold><abbrev xmlns:xlink="http://www.w3.org/1999/xlink" content-type="institution" xlink:title="University of Milano-Bicocca" id="ABBRID0EE5AE" xlink:type="simple">UNIMIB</abbrev> BA066, from Bir Ali, Yemen; <bold>D.</bold><abbrev xmlns:xlink="http://www.w3.org/1999/xlink" content-type="institution" xlink:title="University of Milano-Bicocca" id="ABBRID0EJ5AE" xlink:type="simple">UNIMIB</abbrev> SO078, from Socotra Island, Yemen; <bold>E.</bold><abbrev xmlns:xlink="http://www.w3.org/1999/xlink" content-type="institution" xlink:title="University of Milano-Bicocca" id="ABBRID0EO5AE" xlink:type="simple">UNIMIB</abbrev> MY069, from Mayotte Island; <bold>F.</bold><named-content xmlns:xlink="http://www.w3.org/1999/xlink" content-type="dwc:institutional_code" xlink:title="Florida Museum of Natural History" xlink:href="http://grbio.org/institution/florida-museum-natural-history-zoology-paleontology-paleobotany" xlink:type="simple">UF</named-content> 18088 (collection code OM226), from Mirbat, Oman; <bold>G.</bold><named-content xmlns:xlink="http://www.w3.org/1999/xlink" content-type="dwc:institutional_code" xlink:title="Florida Museum of Natural History" xlink:href="http://grbio.org/institution/florida-museum-natural-history-zoology-paleontology-paleobotany" xlink:type="simple">UF</named-content> 18089 (collection code OM722), from Muscat, Oman; <bold>H.</bold> Same specimen as in <bold>A.</bold> Dashed pink lines indicate the position of some of the corallite series boundaries marked by the presence of parallel radial elements running over and across them. Scale bars: 1 cm (<bold>A, B</bold>); 5 mm (<bold>C–H</bold>).</p></caption><graphic xmlns:xlink="http://www.w3.org/1999/xlink" xlink:href="zookeys-1260-123_article-167263__-g003.jpg" position="float" orientation="portrait" xlink:type="simple" id="oo_1469535.jpg"><uri content-type="original_file" xlink:type="simple">https://binary.pensoft.net/fig/1469535</uri></graphic></fig><fig id="F4" position="float" orientation="portrait"><object-id xmlns:xlink="http://www.w3.org/1999/xlink" content-type="doi" xlink:type="simple">10.3897/zookeys.1260.167263.figure4</object-id><object-id xmlns:xlink="http://www.w3.org/1999/xlink" content-type="arpha" xlink:type="simple">89C70D9C-9790-5381-9094-35BB44C785B2</object-id><label>Figure 4.</label><caption><p>Corallum and corallite macro-morphology of the Natural History Museum (UK) specimens originally identified as <italic><tp:taxon-name><tp:taxon-name-part taxon-name-part-type="genus" reg="Pavona">Pavona</tp:taxon-name-part> <tp:taxon-name-part taxon-name-part-type="species" reg="explanulata">explanulata</tp:taxon-name-part></tp:taxon-name></italic> and here re-identified as <italic><tp:taxon-name><tp:taxon-name-part taxon-name-part-type="genus" reg="Pavona">Pavona</tp:taxon-name-part> <tp:taxon-name-part taxon-name-part-type="species" reg="giannii">giannii</tp:taxon-name-part></tp:taxon-name></italic> sp. nov. from localities 13–15 in Figure <xref ref-type="fig" rid="F1">1</xref>. <bold>A.</bold> View of the whole corallum of specimen <named-content xmlns:xlink="http://www.w3.org/1999/xlink" content-type="dwc:institutional_code" xlink:title="Natural History Museum" xlink:href="http://grbio.org/institution/natural-history-museum-london" xlink:type="simple">NHMUK</named-content> 1981.3.5.427 from Mahé Island, Seychelles, encrusting a large piece of coral rubble also colonized by other benthic organisms including crustose coralline algae (CCA) and benthic foraminifera; <bold>B.</bold> Detail of <bold>A</bold> showing corallite arrangement; <bold>C.</bold> Top view of specimen <named-content xmlns:xlink="http://www.w3.org/1999/xlink" content-type="dwc:institutional_code" xlink:title="Natural History Museum" xlink:href="http://grbio.org/institution/natural-history-museum-london" xlink:type="simple">NHMUK</named-content> 83.3.24.4 from Galle, Sri Lanka; <bold>D.</bold> Detail of the corallum surface of the specimen in <bold>C; E.</bold> Top view of specimen <named-content xmlns:xlink="http://www.w3.org/1999/xlink" content-type="dwc:institutional_code" xlink:title="Natural History Museum" xlink:href="http://grbio.org/institution/natural-history-museum-london" xlink:type="simple">NHMUK</named-content> 1979.9.24.66 from Pulau Songsong, Malaysia, encrusting a block of coral rubble also overgrown by CCA (bottom right); <bold>F.</bold> Closer view of the same specimen in <bold>E.</bold> Scale bars: 1 cm (<bold>A–E</bold>); 5 mm (<bold>F</bold>).</p></caption><graphic xmlns:xlink="http://www.w3.org/1999/xlink" xlink:href="zookeys-1260-123_article-167263__-g004.jpg" position="float" orientation="portrait" xlink:type="simple" id="oo_1469536.jpg"><uri content-type="original_file" xlink:type="simple">https://binary.pensoft.net/fig/1469536</uri></graphic></fig><fig id="F5" position="float" orientation="portrait"><object-id xmlns:xlink="http://www.w3.org/1999/xlink" content-type="doi" xlink:type="simple">10.3897/zookeys.1260.167263.figure5</object-id><object-id xmlns:xlink="http://www.w3.org/1999/xlink" content-type="arpha" xlink:type="simple">B40596EE-D65A-5A7E-872B-433F0E0AED90</object-id><label>Figure 5.</label><caption><p>Scanning Electron Microscopy of the skeletal micromorphology of <italic><tp:taxon-name><tp:taxon-name-part taxon-name-part-type="genus" reg="Pavona">Pavona</tp:taxon-name-part> <tp:taxon-name-part taxon-name-part-type="species" reg="giannii">giannii</tp:taxon-name-part></tp:taxon-name></italic> sp. nov. <bold>A.</bold> Top view of a well-calcified specimen showing crowded corallite arrangement and thick radial elements masking the underlying skeletal structures. <bold>B.</bold> Same view in a less calcified specimen showing thinner radial elements connected by visible synapticulae and a corallite series at the top left corner (the position of the series boundary marked by the dashed pink line). <bold>C.</bold> Side view of <bold>B</bold> showing the flattened corallum surface and the flush top margins of the S1–2 radial elements. <bold>D.</bold> Closeup of one of the corallites of the specimen in <bold>A. E.</bold> Closeup of the corallites of the specimen in <bold>B. F.</bold> Side view of the specimen in <bold>A</bold> showing the flattened and flush top margins of the S1–2 going from one corallite center to the adjacent ones. <bold>G.</bold> Top view of a corallite where the three radial elements orders (S1&gt;S2&gt;S3) are indicated by the arrows. <bold>H.</bold> Side view of a laterally flattened columella sitting deep in a corallite fossa. <bold>I.</bold> Inner septal margins fusing with the columella. <bold>J.</bold> Top view of the parallel radial elements running over the synapticular corallite walls, perpendicularly to the series boundary direction (pink dashed line), the thicker S1–2 are indicated by the transparent yellow arrows and the thinner S3 by the transparent turquoise arrows. <bold>K.</bold> Close up of <bold>J</bold> showing the difference in lateral side ornamentation between the thicker S1–2 and the thinner S3. <bold>L.</bold> Side view of the radial elements in <bold>K</bold> showing the difference in height between the taller S1–2 and the shorter S3. <bold>A, F, H, I–L</bold> = <abbrev xmlns:xlink="http://www.w3.org/1999/xlink" content-type="institution" xlink:title="University of Milano-Bicocca" id="ABBRID0E6CAG" xlink:type="simple">UNIMIB</abbrev> AD016; <bold>B, C, E, G</bold> = <abbrev xmlns:xlink="http://www.w3.org/1999/xlink" content-type="institution" xlink:title="University of Milano-Bicocca" id="ABBRID0EEDAG" xlink:type="simple">UNIMIB</abbrev> BAL253. Scale bars: 1 mm (<bold>A–F</bold>); 500 mm (<bold>G, H, J</bold>); 200 mm (<bold>I, K, L</bold>).</p></caption><graphic xmlns:xlink="http://www.w3.org/1999/xlink" xlink:href="zookeys-1260-123_article-167263__-g005.jpg" position="float" orientation="portrait" xlink:type="simple" id="oo_1469537.jpg"><uri content-type="original_file" xlink:type="simple">https://binary.pensoft.net/fig/1469537</uri></graphic></fig><fig id="F6" position="float" orientation="portrait"><object-id xmlns:xlink="http://www.w3.org/1999/xlink" content-type="doi" xlink:type="simple">10.3897/zookeys.1260.167263.figure6</object-id><object-id xmlns:xlink="http://www.w3.org/1999/xlink" content-type="arpha" xlink:type="simple">513CE9D6-282D-52B1-9379-4CEE7374304A</object-id><label>Figure 6.</label><caption><p><italic><tp:taxon-name><tp:taxon-name-part taxon-name-part-type="genus" reg="Pavona">Pavona</tp:taxon-name-part> <tp:taxon-name-part taxon-name-part-type="species" reg="giannii">giannii</tp:taxon-name-part></tp:taxon-name></italic> sp. nov. in situ. <bold>A.</bold> Typically white extended tentacles in the colony, from which specimen <abbrev xmlns:xlink="http://www.w3.org/1999/xlink" content-type="institution" xlink:title="University of Milano-Bicocca" id="ABBRID0EJEAG" xlink:type="simple">UNIMIB</abbrev> BAL252 was collected, encrusting a submassive <italic><tp:taxon-name><tp:taxon-name-part taxon-name-part-type="genus" reg="Porites">Porites</tp:taxon-name-part></tp:taxon-name></italic> (living portion at the top right-hand side) at Balhaf, Yemen; <bold>B.</bold> Colony of <named-content xmlns:xlink="http://www.w3.org/1999/xlink" content-type="dwc:institutional_code" xlink:title="Florida Museum of Natural History" xlink:href="http://grbio.org/institution/florida-museum-natural-history-zoology-paleontology-paleobotany" xlink:type="simple">UF</named-content> 17957, Mirbat, Oman; <bold>C.</bold> Fully extended white tentacles covering the whole surface of the colony of <abbrev xmlns:xlink="http://www.w3.org/1999/xlink" content-type="institution" xlink:title="University of Milano-Bicocca" id="ABBRID0E1EAG" xlink:type="simple">UNIMIB</abbrev> SO078 at Socotra Island, Yemen; <bold>D.</bold> Colony with partially retracted tentacles allowing the polyps’ white oral disks to show, Mahé Island, Seychelles; <bold>E.</bold> Colony of <abbrev xmlns:xlink="http://www.w3.org/1999/xlink" content-type="institution" xlink:title="University of Milano-Bicocca" id="ABBRID0E6EAG" xlink:type="simple">UNIMIB</abbrev> MY069 at Mayotte Island; <bold>F.</bold> Colony with white tentacles and grey oral disks Balhaf, Yemen; <bold>G.</bold> Close-up of the polyps of colony <abbrev xmlns:xlink="http://www.w3.org/1999/xlink" content-type="institution" xlink:title="University of Milano-Bicocca" id="ABBRID0EEFAG" xlink:type="simple">UNIMIB</abbrev> BU049 with beige tentacles and white oral disks at Burum, Yemen.</p></caption><graphic xmlns:xlink="http://www.w3.org/1999/xlink" xlink:href="zookeys-1260-123_article-167263__-g006.jpg" position="float" orientation="portrait" xlink:type="simple" id="oo_1469538.jpg"><uri content-type="original_file" xlink:type="simple">https://binary.pensoft.net/fig/1469538</uri></graphic></fig></tp:treatment-sec><tp:treatment-sec sec-type="description" id="SECID0EOFAG"><title>Description.</title><p>Colonial, corallum encrusting with attached margins, growing on the underlying substrate and broadly following its surface relief (Figs <xref ref-type="fig" rid="F2">2</xref>–<xref ref-type="fig" rid="F4">4</xref>, <xref ref-type="fig" rid="F6">6</xref>, <xref ref-type="fig" rid="F7">7</xref>); maximum observed thickness 1 cm. Corallum surface smooth and devoid of ridges, crests, monticules or hydnophorae (Figs <xref ref-type="fig" rid="F2">2B–D</xref>, <xref ref-type="fig" rid="F3">3</xref>, <xref ref-type="fig" rid="F4">4</xref>). Corallites crowded, less than a corallite diameter apart, and thamnasteroid in arrangement (Figs <xref ref-type="fig" rid="F2">2B–D</xref>, <xref ref-type="fig" rid="F3">3</xref>, <xref ref-type="fig" rid="F4">4</xref>, <xref ref-type="fig" rid="F5">5A–F</xref>). Budding intratentacular, locally leading to the formation of variably developed corallites series by repeated incomplete separation of walls after budding. Their outline is variable even within the same colony ranging from elliptical to kidney-shaped (Fig. <xref ref-type="fig" rid="F3">3H</xref>), polygonal (Fig. <xref ref-type="fig" rid="F3">3F</xref>) or irregular (Figs <xref ref-type="fig" rid="F2">2C</xref>, <xref ref-type="fig" rid="F3">3C</xref>). Corallites 2.4 mm (± 0.1 SE) in average maximum diameter and 1.7 mm (± 0.1 SE) in average minimum diameter. On average, 23 septa (± 1 SE) occur per corallite (Table <xref ref-type="table" rid="T1">1</xref>), the 6 S1 reaching the columella, their inner margin fusing with it; their average length is 0.9 mm (Table <xref ref-type="table" rid="T1">1</xref>). Septa arranged in three orders (Fig. <xref ref-type="fig" rid="F5">5G, K, L</xref>), those of the first and second (S1 and S2, respectively) sub-equal in thickness and length, all attaining the same height (Fig. <xref ref-type="fig" rid="F5">5J–L</xref>). S2 may reach the columella or remain slightly shorter either with free margin or occasionally fusing with the columella more deeply in the fossa. Third order septa (S3) are always present, almost complete. S3 septa are less than ½ of S1 and S2 in length (Fig. <xref ref-type="fig" rid="F5">5J, K</xref>), never reaching the columella, and are thinner and shorter in height than S1–2 (Fig. <xref ref-type="fig" rid="F5">5L</xref>). Septal sides of S1 and S2 ornamented with scattered blunt granules, S3 sides smooth (Fig. <xref ref-type="fig" rid="F5">5J–L</xref>). Synapticulae connecting radial element lateral sides horizontally can be visible in less densely calcified specimens (Fig. <xref ref-type="fig" rid="F5">5B, C, E</xref>). S1 and S2 upper margins flush, flattened and running parallel to corallum surface giving it an overall even appearance (Figs <xref ref-type="fig" rid="F2">2D</xref>, <xref ref-type="fig" rid="F5">5C, F</xref>). Where corallite series occur, radial elements run beyond the series shared wall to the adjacent series, perpendicularly to its axis (transparent pink dashed lines in Figs <xref ref-type="fig" rid="F2">2C</xref>, <xref ref-type="fig" rid="F3">3A–F, H</xref>, <xref ref-type="fig" rid="F5">5A–C, J</xref>). Above the shared wall, they are mostly parallel, their upper margin flattened and flush with the corallum surface (Fig. <xref ref-type="fig" rid="F5">5C</xref>). Viewed from above, the radial elements running over the adjacent corallite series shared wall resemble frets over a guitar fingerboard (Fig. <xref ref-type="fig" rid="F5">5J</xref>), their ladder-like arrangement identical to that usually observed over the ridges forming in other congeners (<xref ref-type="bibr" rid="B56">Veron and Pichon 1980</xref>: figs 21, 24). Columella present, solid and made of a single blunt process its tip sitting lower than the upper septal margin (Fig. <xref ref-type="fig" rid="F5">5D–I</xref>). Maximum and minimum average columella diameter 0.5 and 0.2 mm, respectively (Table <xref ref-type="table" rid="T1">1</xref>). Columella transverse section below the tip shape ranging from circular to elongated and dash-like in outline.</p><table-wrap id="T1" position="float" orientation="portrait"><label>Table 1.</label><caption><p>Comparison of mean (±SE) corallite and radial elements dimensions (mm) and counts among <italic><tp:taxon-name><tp:taxon-name-part taxon-name-part-type="genus" reg="Pavona">Pavona</tp:taxon-name-part> <tp:taxon-name-part taxon-name-part-type="species" reg="giannii">giannii</tp:taxon-name-part></tp:taxon-name></italic> sp. nov., <italic><tp:taxon-name><tp:taxon-name-part taxon-name-part-type="genus" reg="Pavona">Pavona</tp:taxon-name-part> <tp:taxon-name-part taxon-name-part-type="species" reg="chiriquiensis">chiriquiensis</tp:taxon-name-part></tp:taxon-name></italic>, and <italic><tp:taxon-name><tp:taxon-name-part taxon-name-part-type="genus" reg="Pavona">Pavona</tp:taxon-name-part> <tp:taxon-name-part taxon-name-part-type="species" reg="varians">varians</tp:taxon-name-part></tp:taxon-name></italic>. Character names, measurements and counts for <italic><tp:taxon-name><tp:taxon-name-part taxon-name-part-type="genus" reg="Pavona">P.</tp:taxon-name-part> <tp:taxon-name-part taxon-name-part-type="species" reg="chiriquiensis">chiriquiensis</tp:taxon-name-part></tp:taxon-name></italic> and <italic><tp:taxon-name><tp:taxon-name-part taxon-name-part-type="genus" reg="Pavona">P.</tp:taxon-name-part> <tp:taxon-name-part taxon-name-part-type="species" reg="varians">varians</tp:taxon-name-part></tp:taxon-name></italic> are derived from <xref ref-type="bibr" rid="B31">Maté (2003</xref>: table 6) retaining the original number of decimal places used therein.</p></caption><table id="TID0ELBAI" rules="all"><tbody><tr><th rowspan="2" colspan="1"/><th rowspan="1" colspan="1"><tp:taxon-name><tp:taxon-name-part taxon-name-part-type="genus" reg="Pavona">P.</tp:taxon-name-part> <tp:taxon-name-part taxon-name-part-type="species" reg="giannii">giannii</tp:taxon-name-part></tp:taxon-name> sp. nov.</th><th rowspan="1" colspan="1">
                    <tp:taxon-name><tp:taxon-name-part taxon-name-part-type="genus" reg="Pavona">P.</tp:taxon-name-part> <tp:taxon-name-part taxon-name-part-type="species" reg="chiriquiensis">chiriquiensis</tp:taxon-name-part></tp:taxon-name>
                  </th><th rowspan="1" colspan="1">
                    <tp:taxon-name><tp:taxon-name-part taxon-name-part-type="genus" reg="Pavona">P.</tp:taxon-name-part> <tp:taxon-name-part taxon-name-part-type="species" reg="varians">varians</tp:taxon-name-part></tp:taxon-name>
                  </th></tr><tr><th rowspan="1" colspan="1">Mean (±SE)</th><th rowspan="1" colspan="1">Mean (±SE)</th><th rowspan="1" colspan="1">Mean (±SE)</th></tr><tr><td rowspan="1" colspan="1">Maximum calicular diameter</td><td rowspan="1" colspan="1">2.39 (±0.09)</td><td rowspan="1" colspan="1">1.85 (±0.05)</td><td rowspan="1" colspan="1">1.31 (±0.03)</td></tr><tr><td rowspan="1" colspan="1">Minimum calicular diameter</td><td rowspan="1" colspan="1">1.66 (±0.10)</td><td rowspan="1" colspan="1">1.11 (±0.04)</td><td rowspan="1" colspan="1">1.50 (±0.02)</td></tr><tr><td rowspan="1" colspan="1">Maximum columellar diameter</td><td rowspan="1" colspan="1">0.46 (±0.05)</td><td rowspan="1" colspan="1">0.34 (±0.03)</td><td rowspan="1" colspan="1">0.26 (±0.01)</td></tr><tr><td rowspan="1" colspan="1">Minimum columellar diameter</td><td rowspan="1" colspan="1">0.20 (±0.02)</td><td rowspan="1" colspan="1">0.20 (±0.02)</td><td rowspan="1" colspan="1">0.16 (±0.01)</td></tr><tr><td rowspan="1" colspan="1">Main septa length</td><td rowspan="1" colspan="1">0.90 (±0.06)</td><td rowspan="1" colspan="1">0.62 (±0.02)</td><td rowspan="1" colspan="1">0.47 (±0.01)</td></tr><tr><td rowspan="1" colspan="1">Number of septa</td><td rowspan="1" colspan="1">23.35 (±0.74)</td><td rowspan="1" colspan="1">20.02 (±0.53)</td><td rowspan="1" colspan="1">19.86 (±0.62)</td></tr><tr><td rowspan="1" colspan="1">Number of septa reaching the columella</td><td rowspan="1" colspan="1">6.34 (±0.31)</td><td rowspan="1" colspan="1">7.17 (±0.16)</td><td rowspan="1" colspan="1">7.88 (±0.15)</td></tr></tbody></table></table-wrap><p>Typically, polyp tentacles are extended in the daytime; therefore, coenosarc, tentacle, oral disc, and mouth coloration is usually visible in situ. Living tissue surrounding the mouth orifice and the oral disc is white (Figs <xref ref-type="fig" rid="F6">6D–G</xref>, <xref ref-type="fig" rid="F7">7</xref>) to light grey (Fig. <xref ref-type="fig" rid="F2">2A</xref>). Tentacles commonly white, giving colony surface a bearded appearance (Figs <xref ref-type="fig" rid="F2">2A</xref>, <xref ref-type="fig" rid="F6">6A–F</xref>, <xref ref-type="fig" rid="F7">7</xref>). Occasionally, tentacles can also be light green or brown (Fig. <xref ref-type="fig" rid="F6">6A</xref>), seldom brown (Fig. <xref ref-type="fig" rid="F7">7C</xref>). The coenosarc is typically brown (Figs <xref ref-type="fig" rid="F2">2A</xref>, <xref ref-type="fig" rid="F6">6A, C, D, F, G</xref>, <xref ref-type="fig" rid="F7">7A, B</xref>) to savora mustard yellow (Fig. <xref ref-type="fig" rid="F6">6B, E</xref>).</p><fig id="F7" position="float" orientation="portrait"><object-id xmlns:xlink="http://www.w3.org/1999/xlink" content-type="doi" xlink:type="simple">10.3897/zookeys.1260.167263.figure7</object-id><object-id xmlns:xlink="http://www.w3.org/1999/xlink" content-type="arpha" xlink:type="simple">73080182-CA5F-5F5C-831D-AAC86B6C450B</object-id><label>Figure 7.</label><caption><p><italic><tp:taxon-name><tp:taxon-name-part taxon-name-part-type="genus" reg="Pavona">Pavona</tp:taxon-name-part> <tp:taxon-name-part taxon-name-part-type="species" reg="giannii">giannii</tp:taxon-name-part></tp:taxon-name></italic> sp. nov. and congeners side-by-side in situ allowing a direct comparison of the polyp macro-morphology and coloration. <bold>A.</bold><italic><tp:taxon-name><tp:taxon-name-part taxon-name-part-type="genus" reg="Pavona">P.</tp:taxon-name-part> <tp:taxon-name-part taxon-name-part-type="species" reg="giannii">giannii</tp:taxon-name-part></tp:taxon-name></italic> sp. nov., <italic><tp:taxon-name><tp:taxon-name-part taxon-name-part-type="genus" reg="Pavona">Pavona</tp:taxon-name-part> <tp:taxon-name-part taxon-name-part-type="species" reg="decussata">decussata</tp:taxon-name-part></tp:taxon-name></italic> and <italic><tp:taxon-name><tp:taxon-name-part taxon-name-part-type="genus" reg="Pavona">Pavona</tp:taxon-name-part> <tp:taxon-name-part taxon-name-part-type="species" reg="varians">varians</tp:taxon-name-part></tp:taxon-name></italic> at Bir Ali, Yemen;. <bold>B.</bold> Detail of A showing a margin of the <italic><tp:taxon-name><tp:taxon-name-part taxon-name-part-type="genus" reg="Pavona">P.</tp:taxon-name-part> <tp:taxon-name-part taxon-name-part-type="species" reg="giannii">giannii</tp:taxon-name-part></tp:taxon-name></italic> sp. nov. colony, devoid of ridges and with the typical white tentacles, actively growing over the <italic><tp:taxon-name><tp:taxon-name-part taxon-name-part-type="genus" reg="Pavona">P.</tp:taxon-name-part> <tp:taxon-name-part taxon-name-part-type="species" reg="varians">varians</tp:taxon-name-part></tp:taxon-name></italic> one with well-developed ridges and shorter brown tentacles; <bold>C.</bold> Margin of a <italic><tp:taxon-name><tp:taxon-name-part taxon-name-part-type="genus" reg="Pavona">P.</tp:taxon-name-part> <tp:taxon-name-part taxon-name-part-type="species" reg="giannii">giannii</tp:taxon-name-part></tp:taxon-name></italic> sp. nov. with crowded polyps, light brown tentacles and white oral disks, a less commonly observed color variant, being overgrown by <italic><tp:taxon-name><tp:taxon-name-part taxon-name-part-type="genus" reg="Pavona">Pavona</tp:taxon-name-part> <tp:taxon-name-part taxon-name-part-type="species" reg="explanulata">explanulata</tp:taxon-name-part></tp:taxon-name></italic> with extended brown tentacles and well-distanced polyps. Dashed polygon in <bold>A</bold> shows the portion of the image shown in <bold>B.</bold></p></caption><graphic xmlns:xlink="http://www.w3.org/1999/xlink" xlink:href="zookeys-1260-123_article-167263__-g007.jpg" position="float" orientation="portrait" xlink:type="simple" id="oo_1469539.jpg"><uri content-type="original_file" xlink:type="simple">https://binary.pensoft.net/fig/1469539</uri></graphic></fig></tp:treatment-sec><tp:treatment-sec sec-type="etymology" id="SECID0EOXAG"><title>Etymology.</title><p>This species is named after Giambattista J.d.C. Benzoni, known as Gianni (1946-2024) for his unconditional support throughout my personal and professional life, and the graceful pride he took in being a coral taxonomist’s father.</p></tp:treatment-sec><tp:treatment-sec sec-type="distribution" id="SECID0EYXAG"><title>Distribution and habitat.</title><p><italic><tp:taxon-name><tp:taxon-name-part taxon-name-part-type="genus" reg="Pavona">Pavona</tp:taxon-name-part> <tp:taxon-name-part taxon-name-part-type="species" reg="giannii">giannii</tp:taxon-name-part></tp:taxon-name></italic> sp. nov. is a reef-dwelling species known from multiple localities north and south of the equator in the tropical Indian Ocean (Fig. <xref ref-type="fig" rid="F1">1</xref>). This species can be part of shallow water coral reef communities occurring in well-lit conditions between 1 and 15 m depth. It can encrust blocks of coral rubble, dead coral colonies or limestone, and can also grow on non-carbonate bedrock as observed in the Gulf of Aden and Arabian Sea. There, <italic><tp:taxon-name><tp:taxon-name-part taxon-name-part-type="genus" reg="Pavona">Pavona</tp:taxon-name-part> <tp:taxon-name-part taxon-name-part-type="species" reg="giannii">giannii</tp:taxon-name-part></tp:taxon-name></italic> sp. nov. seasonally withstands the low temperature and nutrient rich waters brought by the summer Arabian Sea upwelling (<xref ref-type="bibr" rid="B46">Sheppard and Sheppard 1991</xref>). These recurrent conditions limit coral reef formation and select the scleractinian taxa able to withstand a pseudo-high latitude effect (<xref ref-type="bibr" rid="B4">Benzoni et al. 2003</xref>, <xref ref-type="bibr" rid="B5">2012</xref>).</p></tp:treatment-sec><tp:treatment-sec><!--Section generated to contain objects referenced in tp:taxon-treatment.--><fig id="F1" position="float" orientation="portrait"><object-id xmlns:xlink="http://www.w3.org/1999/xlink" content-type="doi" xlink:type="simple">10.3897/zookeys.1260.167263.figure1</object-id><object-id xmlns:xlink="http://www.w3.org/1999/xlink" content-type="arpha" xlink:type="simple">13441E5E-D2BC-53A5-8B33-5F6CD3CEE002</object-id><label>Figure 1.</label><caption><p>Map showing the type (star) and other collection (circle) localities of <italic><tp:taxon-name><tp:taxon-name-part taxon-name-part-type="genus" reg="Pavona">Pavona</tp:taxon-name-part> <tp:taxon-name-part taxon-name-part-type="species" reg="giannii">giannii</tp:taxon-name-part></tp:taxon-name></italic> sp. nov. <bold>A.</bold> Collection localities in the SW Indian Ocean, and <bold>B.</bold> The seas around the Arabian Peninsula. 1 = Maskali Island, Djibouti; 2 = Aden, Yemen; 3 = Balhaf, Yemen; 4 = Hyllanyia Island, Bir Ali, Yemen; 5 = Burum, Yemen; 6 = Al Mukallah, Yemen; 7 = Hawlaf, Socotra Island, Yemen; 8 = Dhalkut, Oman; 9 = Mirbat, Oman; 10 = Qinqari Bay, Oman; 11 = Muscat, Oman; 12 = Mayotte Island; 13 = Mahé Island, Seychelles; 14 = Galle, Sri Lanka; 15 = Pulau Songsong, Malaysia. Scale bar: 200 km.</p></caption><graphic xmlns:xlink="http://www.w3.org/1999/xlink" xlink:href="zookeys-1260-123_article-167263__-g001.jpg" position="float" orientation="portrait" xlink:type="simple" id="oo_1469533.jpg"><uri content-type="original_file" xlink:type="simple">https://binary.pensoft.net/fig/1469533</uri></graphic></fig></tp:treatment-sec><ref-list><ref id="B31"><mixed-citation xmlns:xlink="http://www.w3.org/1999/xlink" xlink:type="simple"><person-group><name name-style="western"><surname>Maté</surname><given-names>J</given-names></name></person-group> (<year>2003</year>) <article-title>Ecological, genetic, and morphological differences among three <italic><tp:taxon-name><tp:taxon-name-part taxon-name-part-type="genus">Pavona</tp:taxon-name-part></tp:taxon-name></italic> (<tp:taxon-name><tp:taxon-name-part taxon-name-part-type="phylum">Cnidaria</tp:taxon-name-part></tp:taxon-name>: <tp:taxon-name><tp:taxon-name-part taxon-name-part-type="class">Anthozoa</tp:taxon-name-part></tp:taxon-name>) species from the Pacific coast of Panama.</article-title><source>Marine Biology</source><volume>142</volume>(<issue>3</issue>): <fpage>427</fpage>–<lpage>440</lpage>. <ext-link xlink:href="10.1007/s00227-002-0956-9" ext-link-type="doi" xlink:type="simple">https://doi.org/10.1007/s00227-002-0956-9</ext-link></mixed-citation></ref><ref id="B56"><mixed-citation xmlns:xlink="http://www.w3.org/1999/xlink" xlink:type="simple"><person-group><name name-style="western"><surname>Veron</surname><given-names>JEN</given-names></name><name name-style="western"><surname>Pichon</surname><given-names>M</given-names></name></person-group> (<year>1980</year>) <source><tp:taxon-name><tp:taxon-name-part taxon-name-part-type="order">Scleractinia</tp:taxon-name-part></tp:taxon-name> of eastern Australia. Part III. Families <tp:taxon-name><tp:taxon-name-part taxon-name-part-type="family">Agariciidae</tp:taxon-name-part></tp:taxon-name>, <tp:taxon-name><tp:taxon-name-part taxon-name-part-type="family">Siderastreidae</tp:taxon-name-part></tp:taxon-name>, <tp:taxon-name><tp:taxon-name-part taxon-name-part-type="family">Fungiidae</tp:taxon-name-part></tp:taxon-name>, <tp:taxon-name><tp:taxon-name-part taxon-name-part-type="family">Oculinidae</tp:taxon-name-part></tp:taxon-name>, <tp:taxon-name><tp:taxon-name-part taxon-name-part-type="family">Merulinidae</tp:taxon-name-part></tp:taxon-name>, <tp:taxon-name><tp:taxon-name-part taxon-name-part-type="family">Mussidae</tp:taxon-name-part></tp:taxon-name>, <tp:taxon-name><tp:taxon-name-part taxon-name-part-type="family">Pectiniidae</tp:taxon-name-part></tp:taxon-name>, <tp:taxon-name><tp:taxon-name-part taxon-name-part-type="family">Caryophylliidae</tp:taxon-name-part></tp:taxon-name>, <tp:taxon-name><tp:taxon-name-part taxon-name-part-type="family">Dendrophylliidae</tp:taxon-name-part></tp:taxon-name>.</source><publisher-name>Australian Institute of Marine Science</publisher-name>, <publisher-loc>Townsville</publisher-loc>, <size units="page">422 pp</size>. <ext-link xlink:href="10.5962/bhl.title.60646" ext-link-type="doi" xlink:type="simple">https://doi.org/10.5962/bhl.title.60646</ext-link></mixed-citation></ref><ref id="B46"><mixed-citation xmlns:xlink="http://www.w3.org/1999/xlink" xlink:type="simple"><person-group><name name-style="western"><surname>Sheppard</surname><given-names>CRC</given-names></name><name name-style="western"><surname>Sheppard</surname><given-names>ALS</given-names></name></person-group> (<year>1991</year>) Corals and coral communities of Saudi Arabia. Fauna of Saudi Arabia 12, Natural History Museum, Basle, 3–170.</mixed-citation></ref><ref id="B4"><mixed-citation xmlns:xlink="http://www.w3.org/1999/xlink" xlink:type="simple"><person-group><name name-style="western"><surname>Benzoni</surname><given-names>F</given-names></name><name name-style="western"><surname>Bianchi</surname><given-names>CN</given-names></name><name name-style="western"><surname>Morri</surname><given-names>C</given-names></name></person-group> (<year>2003</year>) <article-title>Coral communities of the northwestern Gulf of Aden (Yemen): Variation in framework building related to environmental factors and biotic conditions.</article-title><source>Coral Reefs</source><volume>22</volume>(<issue>4</issue>): <fpage>475</fpage>–<lpage>484</lpage>. <ext-link xlink:href="10.1007/s00338-003-0342-1" ext-link-type="doi" xlink:type="simple">https://doi.org/10.1007/s00338-003-0342-1</ext-link></mixed-citation></ref><ref id="B5"><mixed-citation xmlns:xlink="http://www.w3.org/1999/xlink" xlink:type="simple"><person-group><name name-style="western"><surname>Benzoni</surname><given-names>F</given-names></name><name name-style="western"><surname>Pichon</surname><given-names>M</given-names></name><name name-style="western"><surname>Dutrieux</surname><given-names>E</given-names></name><name name-style="western"><surname>Chaîneau</surname><given-names>CH</given-names></name></person-group> (<year>2012</year>) The scleractinian fauna of Yemen: diversity and species distribution patterns. In: Hughes TP, Yellowlees D (Eds) Proceedings of the 12<sup>th</sup> International Coral Reef Symposium, Cairns (Australia), July 2012, 6–11. <ext-link xlink:href="http://eprints.jcu.edu.au/22394" ext-link-type="uri" xlink:type="simple">http://eprints.jcu.edu.au/22394</ext-link></mixed-citation></ref></ref-list></tp:taxon-treatment>
